# Supplementary material for: Mesenchymal Phenotype Predisposes Lung Cancer Cells to Impaired Proliferation and Redox Stress in Response to Glutaminase Inhibition
Source: PLoS One. 2014 Dec 12;9(12):e115144. doi: 10.1371/journal.pone.0115144 (PMC4264947; doi:10.1371/journal.pone.0115144)
Supplement: S2 File — Combined file of supporting tables. (XLSX) [file pone.0115144.s002.xlsx]

## Sheet: Table_S1
Table S1. List of NSCLC lines screened indicating maximum anti-proliferative response at 10uM BPTES
and the tumor type classification.
cellLine	mu /mu max	tissue
A427	-0.490593	lung:nsclc
LXF-289	-0.25	lung:nsclc
NCI-H1734	-0.1197	lung:nsclc
SW-1573	0.12	lung:nsclc
NCI-H1650	0.255	lung:nsclc
NCI-H1703	0.3	lung:nsclc
NCI-H2030	0.37	lung:nsclc
NCI-H1568	0.393343	lung:nsclc
NCI-H661	0.43	lung:nsclc
NCI-H1299	0.494	lung:nsclc
NCI-H1581	0.5056	lung:nsclc
NCI-H1618	0.5269	lung:sclc
NCI-H524	0.527	lung:nsclc
A549	0.53	lung:nsclc
NCI-H774	0.5445	lung:sclc
NCI-H1770	0.5552	lung:nsclc
NCI-H2122	0.56	lung:nsclc
DMS-153	0.5788	lung:sclc
NCI-H23	0.6	lung:nsclc
NCI-H522	0.611261	lung:nsclc
NCI-H1838	0.6298	lung:nsclc
HCC15	0.64	lung:nsclc
NCI-H209	0.6444	lung:sclc
NCI-H838	0.66	lung:nsclc
NCI-H358	0.66	lung:nsclc
NCI-H1436	0.6755	lung:sclc
H2228	0.685	lung:nsclc
SW900	0.6961	lung:nsclc
NCI-H1395	0.746447	lung:nsclc
NCI-H1975	0.75	lung:nsclc
NCI-H748	0.7553	lung:sclc
NCI-H1092	0.7729	lung:sclc
NCI-H1355	0.7788	lung:nsclc
NCI-H1373	0.7852	lung:nsclc
NCI-H2107	0.7868	lung:sclc
NCI-H520	0.79	lung:nsclc
NCI-H1623	0.7919	lung:nsclc
NCI-H1437	0.81	lung:nsclc
CALU-6	0.8226	lung:nsclc
NCI-H2170	0.8227	lung:nsclc
NCI-H446	0.8392	lung:sclc
NCI-H596	0.84	lung:nsclc
COR-L279	0.8822	lung:sclc
NCI-H2171	0.8846	lung:sclc
NCI-H1993	0.8855	lung:nsclc
NCI-H292	0.8862	lung:nsclc_mucoepidermoid
NCI-H82	0.8981	lung:sclc
NCI-H2347	0.8982	lung:nsclc
NCI-H2405	0.9162	lung:nsclc
NCI-H1573	0.9195	lung:nsclc
NCI-H460	0.92	lung:nsclc
NCI-H1563	0.92	lung:nsclc
DMS-53	0.9265	lung:sclc
NCI-H1155	0.9324	lung:nsclc
NCI-H1048	0.9447	lung:sclc
COR-L23	0.9579	lung:nsclc
NCI-H2009	0.9631	lung:nsclc
NCI-H2126	0.9973	lung:nsclc
NCI-H2081	0.9977	lung:sclc
NCI-H1651	0.9984	lung:nsclc
NCI-H1694	0.9986	lung:sclc
NCI-H1666	0.9992	lung:nsclc

## Sheet: Table_S2
Table S2. GeneGo Rank

## Sheet: Table_S3
Figure S3. EMT associated genes that correlate with response to GLSi
Gene.Symbol	Gene.Title	Pearson.cor	Pearson.pvalue
CTGF	connective tissue growth factor	-0.4126	0.001426
CDH1	cadherin 1, type 1, E-cadherin (epithelial)	0.3801	0.003538
BMP4	bone morphogenetic protein 4	-0.3695	0.004672
VIM	vimentin	-0.3605	0.005872
WNT8B	wingless-type MMTV integration site family, member 8B	-0.3566	0.00647
COL5A1	collagen, type V, alpha 1	-0.3496	0.007692
WNT2B	wingless-type MMTV integration site family, member 2B	-0.3333	0.01129
FGFBP1	fibroblast growth factor binding protein 1	0.3328	0.01141
COL5A2	collagen, type V, alpha 2	-0.3237	0.01404
SMURF2	SMAD specific E3 ubiquitin protein ligase 2	-0.3185	0.01574
TGFB1	transforming growth factor, beta 1	-0.3122	0.01807
CLDN4	claudin 4	0.3053	0.02091
CLDN7	claudin 7	0.2876	0.03007
ZEB1	zinc finger E-box binding homeobox 1	-0.2772	0.03686

## Sheet: Table_S4
Table S4. Summary table of 21 NSCLC lines analyzed in Figure 1 indicating mutation status compiled
from COSMIC
Cell Line	Mu/max @10 uM	Mutation Status (COSMIC)
A427	-0.490593	CDKN2A, CDKN2a.p14., CTNNB1, KRAS, SMARCA4, STK11
LXF-289	-0.25	CDKN2A, CTNNB1, TP53
SW-1573	0.12	CDKN2A, CDKN2a.p14., CTNNB1, KRAS, NF2, PIK3CA, SMAD4
NCI-H1703	0.3	CDKN2A, PDGFRA, SMARCA4, TP53
NCI-H2030	0.37	KRAS, SMARCA4, STK11, TP53
NCI-H1568	0.393343	CDKN2A, SMARCA4, TP53
NCI-H661	0.43	CDKN2A, PDGFRA, SMARCA4, TP53
A549	0.53	CDKN2A, CDKN2a.p14., KRAS, SMARCA4, STK11
NCI-H2122	0.56	CDH1, CDKN2A, CDKN2a.p14., KRAS, STK11, TP53
NCI-H23	0.6	FGFR2, KRAS, MYC, SMARCA4, STK11, TP53
NCI-H522	0.611261	TP53
HCC-15	0.64	ATRX, CDKN2A, CTNNB1, MET, NRAS, RB1, SMARCA4, STK11, TP53
NCI-H838	0.66	CDKN2A, CDKN2a.p14., MLLT3, SMARCA4, STK11, TP53
NCI-H358	0.66	KRAS
NCI-H1395	0.75	BRAF, FLCN, STK11
NCI-H1975	0.75	CDKN2A, EGFR, MYC, PIK3CA, TP53
NCI-H520	0.79	CDKN2A, TP53
NCI-H1437	0.81	CDKN2A, CDKN2a.p14., MLLT3, TP53
NCI-H596	0.84	PIK3CA, RB1, TP53
NCI-H460	0.92	CDKN2A, CDKN2a.p14., KRAS, MYC, PIK3CA, STK11
NCI-H1563	0.92	CDKN2A, CDKN2a.p14., STK11
